# Supplementary material for: Transcatheter Tricuspid Valve Annuloplasty with the Cardioband System: A Step-by-Step Guide
Source: J Clin Med. 2025 Nov 1;14(21):7772. doi: 10.3390/jcm14217772 (PMC12610638; doi:10.3390/jcm14217772)
Supplement: Supplementary file 1 [file jcm-14-07772-s001.zip]

Archive with 3 entries (2 files):
- Supplementary videos/
- Supplementary videos/Video S1.mp4
- Supplementary videos/Video S2.mov
